# Supplementary material for: An In Silico Methodology That Facilitates Decision Making in the Engineering of Nanoscale Protein Materials
Source: Int J Mol Sci. 2022 Apr 29;23(9):4958. doi: 10.3390/ijms23094958 (PMC9099527; doi:10.3390/ijms23094958)
Supplement: Supplementary file 1 [file ijms-23-04958-s001.zip]

Archive with 1 entries (1 files):
- ijms-1686926-supplementary.pdf
